# Supplementary material for: Preclinical Photodynamic Therapy Targeting Blood Vessels with AGuIX® Theranostic Nanoparticles
Source: Cancers (Basel). 2024 Nov 23;16(23):3924. doi: 10.3390/cancers16233924 (PMC11640380; doi:10.3390/cancers16233924)
Supplement: Supplementary file 1 [file cancers-16-03924-s001.zip]

Archive with 1 entries (1 files):
- cancers-3315936-supplementary.pdf
